# Supplementary material for: A four-day Western-style dietary intervention causes reductions in hippocampal-dependent learning and memory and interoceptive sensitivity
Source: PLoS One. 2017 Feb 23;12(2):e0172645. doi: 10.1371/journal.pone.0172645 (PMC5322971; doi:10.1371/journal.pone.0172645)
Supplement: S1 Data — (CSV) [file pone.0172645.s001.csv]

PID	GROUP	Sex	Age	Age_reciprocaltrans	SelfreportedBMI	DFS	K10_SUM	IPAQ_Total	TFEQ_cognitiverestraint	TFEQ_uncontrolledeating	TFEQ_emotionaleating	Hunger_1_1	Hunger_1_2	Hunger_2_1	Hunger_2_2	Hunger_3_1	Hunger_3_2	Hunger_4_1	Hunger_4_2	Fullness_1_1	Fullness_1_2	Fullness_2_1	Fullness_2_2	Fullness_3_1	Fullness_3_2	Fullness_4_1	Fullness_4_2	Thirsty_1_1	Thirsty_1_2	Thirsty_2_1	Thirsty_2_2	Thirsty_3_1	Thirsty_3_2	Thirsty_4_1	Thirsty_4_2	Alert_1_1	Alert_1_2	Alert_2_1	Alert_2_2	Alert_3_1	Alert_3_2	Alert_4_1	Alert_4_2	Happy_1_1	Happy_1_2	Happy_2_1	Happy_2_2	Happy_3_1	Happy_3_2
101	1	2	19	0.05	21.90758246	56	20	10	11	16	4	5	1	5	1	6	1	6	2	1	6	1	6	1	6	2	5	5	3	5	3	6	6	5	3	4	5	3	5	4	5	6	5	5	5	4	6	5	5
103	1	2	18	0.06	18.02595738	45	20	5	14	17	5	6	2	6	2	4	1	6	2	1	6	2	5	3	7	2	6	6	1	5	2	5	1	7	3	3	5	2	4	4	5	3	4	5	6	5	5	6	6
104	1	2	35	0.03	22.60026298	58	25	2	11	25	9	7	1	4	1	6	1	6	1	2	7	1	7	2	7	1	7	2	1	5	1	1	1	1	1	3	5	3	7	3	6	3	5	6	6	5	6	6	6
106	1	2	27	0.04	18.5178041	53	12	16	12	18	6	7	1	6	1	6	1	7	1	1	7	1	7	1	7	1	6	3	1	5	1	6	2	4	2	3	3	1	3	4	4	4	4	6	6	5	6	6	6
107	1	2	18	0.06	20.07733492	53	14	7	9	12	4	5	1	6	1	6	1	5	2	2	7	2	6	1	6	1	6	6	2	6	2	6	2	5	2	3	4	3	5	3	5	3	5	5	6	6	6	6	6
109	1	2	19	0.05	19.25702882	60	21	5	13	19	6	3	1	6	1	4	1	4	1	1	6	1	6	1	6	1	6	5	1	5	1	3	2	3	1	4	3	3	2	3	3	3	3	4	4	3	4	3	3
110	1	2	25	0.04	23.38868656	59	33	3	11	8	6	4	1	4	1			5	2	3	5	2	5			3	6	5	2	4	2			4	1	4	5	4	5			4	6	4	5	4	5
111	1	2	21	0.05	13	56	12	11	14	16	6	6	2	4	3	6	2	6	2	2	6	5	6	2	6	2	6	4	3	5	3	6	5	3	4	2	5	4	5	4	6	4	5	7	7	7	7	7	7
112	1	2	19	0.05	19.66417017	60	15	7	16	17	9	5	2	5	3	3	2	5	3	2	6	2	6	4	5	2	5	4	4	4	4	4	3	4	3	4	5	5	5	5	5	5	5	6	5	5	5	4	5
113	1	2	20	0.05	21.90758246	44	22	11	9	13	3	7	1	7	1	7	1	7	1	1	7	1	7	1	7	1	7	4	1	3	1	5	1	5	2	1	4	3	5	1	5	3	5	5	5	5	6	5	6
114	1	2	19	0.05	20.00656932	52	26	13	18	18	7	6	3	6	2	6	2	6	2	1	5	2	6	2	6	1	6	3	2	6	2	6	6	3	1	4	4	2	4	4	4	6	5	4	3	2	2	3	4
115	1	2	20	0.05	20.56932966	57	32	12	14	17	6	5	1	6	1	5	1	5	1	1	6	1	6	1	5	1	6	5	2	4	2	5	1	6	1	3	4	4	5	3	4	3	5	4	5	5	5	3	3
118	1	1	18	0.06	23.65617655	55	20	15	16	11	4	7	2	2	2	4	5	7	2	2	3	2	4	5	3	1	5	6	3	5	5	6	5	6	3	4	5	4	5	4	5	5	5	4	6	5	6	4	6
119	1	2	18	0.06	20.703125	51	21	11	10	20	8	3	2	6	4	7	3	6	2	4	6	2	4	2	3	1	6	6	4	5	1	6	2	5	3	5	5	5	6	4	6	5	6	5	6	6	6	5	6
120	1	2	18	0.06	19.37716263	58	23	10	10	22	8	6	2	5	2	5	1	6	2	2	6	2	6	3	6	1	5	4	2	6	2	7	3	4	3	5	5	6	6	4	5	5	5	5	5	5	5	6	6
121	1	2	18	0.06	23.42355741	56	22	14	13	20	9	1	1	1	1	1	1	2	1	7	7	6	7	5	7	5	7	6	1	7	1	7	1	7	1	6	6	4	5	5	4	4	6	7	7	6	6	6	6
122	1	2	21	0.05	21.71925011	51	18	12	10	18	10	5	1	7	1	7	1	7	1	1	7	1	7	1	7	1	7	6	2	7	1	7	5	7	3	5	6	4	7	5	7	2	5	6	7	4	7	4	7
123	1	1	20	0.05	22.59143813	59	14	9	16	12	6	3	2	6	4	6	2	6	2	4	6	2	5	2	6	2	6	5	5	5	4	5	3	5	4	4	5	5	6	6	6	6	6	6	6	5	6	6	6
125	1	2	18	0.06	19.43618172	50	12	7	14	16	3	4	1	4	2	5	2	5	2	1	5	1	5	1	5	2	5	4	2	4	2	4	2	3	2	4	5	5	4	4	5	3	5	6	6	5	4	5	5
126	1	1	19	0.05	24.14279514	57	18	13	16	19	8	5	2	7	2	6	2	7	3	2	6	2	7	1	6	2	5	6	2	6	2	6	3	5	2	3	6	3	5	3	5	3	5	4	5	3	5	3	5
127	1	2	56	0.02	21.95247934	55	19	9	15	15	6	4	1	4	1	5	1	5	1	2	7	3	6	2	3	3	6	6	5	4	2	3	4	2	2	4	5	5	4	3	5	5	5	5	5	6	4	5	5
128	1	2	18	0.06	19.18319051	52	16	7	9	13	5	4	2	5	2	6	2	5	2	1	5	1	5	2	6	2	6	5	7	5	3	5	3	3	2	2	3	2	2	1	3	2	3	2	2	2	3	2	3
129	1	2	19	0.05	18.99196494	57	13	14	9	17	4	5	7	6	1	6	1	6	2	2	1	1	7	1	7	2	6	5	3	4	5	4	4	3	3	4	3	5	4	5	4	5	4	4	4	5	4	5	5
130	1	2	18	0.06	21.67125803	56	19	14	12	19	6	5	2	5	1	5	1	5	2	1	6	2	5	1	5	1	6	5	4	4	2	4	3	3	3	4	4	3	3	4	4	4	4	4	4	4	4	4	4
131	1	1	19	0.05	24.07407407	37	11	15	18	15	6	4	1	5	1	6	2	6	1	2	6	3	6	2	6	2	6	3	2	2	2	6	1	4	1	3	5	5	6	4	6	5	6	6	7	6	6	6	7
132	1	1	21	0.05	24.22145329	54	17	8	11	18	3	5	2	6	2	6	2	6	2	2	5	1	5	1	5	1	6	2	1	2	1	3	1	2	1	2	4	2	5	3	5	1	4	4	5	4	5	4	5
133	1	2	18	0.06	22.94811574	59	21	17	20	21	10	6	1	7	1	6	1	6	1	1	7	1	7	1	7	1	7	7	2	7	3	7	3	7	5	1	6	2	6	2	6	2	6	2	6	4	6	4	6
134	1	2	26	0.04	22.09317005	60	21	10	15	17	10	4	1	5	1	5	1	7	2	1	6	2	7	1	6	1	6	4	2	7	2	7	2	6	6	5	6	3	4	3	5	5	6	5	6	5	6	5	6
135	1	2	31	0.03	20.2020202	51	20	11	13	28	11	4	2	5	2	6	2	5	2	4	5	3	6	2	6	3	6	6	6	5	6	7	4	6	2	6	5	6	5	6	6	4	5	6	6	6	6	6	6
136	1	2	18	0.06	22.64086462	54	19	12	17	11	5	6	1	5	1	6	1	6	1	1	7	1	7	1	6	1	7	5	5	5	2	3	3	4	3	3	4	4	5	3	5	4	5	5	6	5	6	4	5
137	1	1	21	0.05	23.6294896	60	13	13	16	15	5	5	2	5	2	6	2	6	2	2	6	3	6	2	6	2	6	4	3	6	2	6	2	5	3	5	6	4	6	5	6	6	6	6	6	6	6	6	7
138	1	1	18	0.06	20.98765432	56	18	13	17	18	6	7	4	6	4	6	4	7	5	1	4	2	4	1	4	1	3	5	5	6	5	5	5	5	5	3	4	4	4	2	4	4	4	6	6	6	6	6	6
139	1	1	22	0.05	20.4032323	57	17	10	7	12	4	7	4	7	3	7	3	7	2	1	5	2	6	2	6	2	6	3	5	2	6	3	6	3	5	3	3	6	6	6	6	7	7	6	6	7	7	7	7
142	1	1	23	0.04	20.67901235	56	28	11	14	19	7	5	2	5	2	4	2	4	2	3	5	3	6	3	6	2	6	4	4	4	5	4	4	4	4	3	5	3	3	4	4	3	4	4	5	3	3	4	4
143	1	2	21	0.05	17.30612245	54	23	3	13	21	9	3	1	6	1	6	1	7	1	1	6	1	6	1	7	1	6	1	2	2	1	4	2	2	1	2	2	3	2	3	2	5	3	3	4	3	4	4	5
144	1	2	18	0.06	21.97133586	43	14	14	19	16	3	6	1	7	1	7	1	7	1	1	7	1	7	1	7	1	7	1	1	3	1	3	1	6	1	5	6	5	6	5	7	6	7	6	3	4	7	5	7
145	1	2	19	0.05	24.07407407	51	19	11	17	20	6	5	1	4	1	3	1	6	2	3	7	4	6	3	7	1	7	6	2	6	3	6	4	5	5	3	4	4	6	2	4	3	6	5	6	5	6	5	5
146	1	2	18	0.06	18.7260073	43	14	17	12	15	6	3	3	3	2	2	2	2	2	4	5	5	6	5	6	5	6	5	4	3	3	3	3	3	3	4	4	4	4	4	4	4	4	5	5	4	4	4	4
147	1	2	18	0.06	20.57613169	58	20	13	10	15	3	6	1	3	1	5	2	4	1	2	6	3	5	4	6	3	6	3	2	4	2	3	4	3	3	3	4	5	6	5	6	4	6	4	4	4	5	6	6
148	1	2	18	0.06	24.00548697	51	16	3	10	18	7	3	1	5	1	6	1	5	2	2	6	2	7	1	6	2	6	2	2	1	2	1	1	1	1	4	4	5	4	5	5	3	4	4	4	4	4	4	4
149	1	2	18	0.06	20.43816558	42	17	11	12	16	7	6	1	5	1	5	1	6	1	1	6	2	6	2	6	1	5	1	1	5	1	6	1	5	3	6	7	6	7	5	7	4	5	5	5	5	6	4	6
150	1	1	18	0.06	24.9107674	60	13	14	17	11	3	6	2	3	1	2	1	3	2	2	5	2	6	2	5	4	5	4	2	3	3	2	1	2	2	7	7	5	6	6	6	7	7	4	5	1	2	1	2
151	1	2	18	0.06	19.46740129	60	17	7	8	17	7	5	1	6	1	4	1	4	1	1	6	1	6	1	7	1	5	4	3	3	3	3	3	3	1	4	4	3	4	4	4	5	5	5	5	5	5	5	5
152	1	2	18	0.06	19.9099723	57	18	12	12	16	12	3	2	4	2	3	1	5	2	5	6	5	6	5	7	4	6	6	3	5	3	5	5	5	4	4	5	4	5	4	5	5	6	4	4	4	4	3	4
153	1	2	18	0.06	18.71094925	55	21	8	11	17	3	6	3	6	2	5	3	5	3	1	5	1	6	1	5	2	5	4	2	3	4	4	2	3	2	4	6	5	5	4	4	4	5	6	4	6	5	5	5
155	1	1	38	0.03	24.30724356	41	12	18	15	16	6	4	1	3	1	3	1	5	1	2	5	2	2	2	2	2	2	2	2	3	2	4	3	4	4	2	5	2	4	4	4	5	4	4	5	4	4	4	4
156	1	2	19	0.05	22.14532872	46	17	13	16	10	8	2	1	3	1	6	1	7	1	2	7	4	7	2	7	1	6	4	3	6	5	5	4	4	4	3	5	4	5	4	5	2	5	4	5	4	5	5	6
157	1	1	18	0.06	22.05335317	51	21	14	19	20	8	4	3	4	3	3	3	5	4	2	4	3	5	2	5	3	5	5	3	5	4	6	5	4	5	4	5	5	4	3	4	3	5	5	4	4	4	4	4
158	1	2	18	0.06	23.87511478	56	14	7	18	18	3	6	1	7	1	6	2	6	2	1	4	1	6	1	4	1	6	2	3	3	4	6	3	5	6	3	4	5	6	5	5	5	6	6	6	6	6	6	6
160	1	1	18	0.06	23.45856238	54	32	12	17	11	5	3	2	5	2	5	2	7	2	4	6	1	5	1	5	1	5	2	1	3	2	3	2	3	3	6	7	4	5	4	5	4	5	5	6	5	5	5	5
162	1	2	18	0.06	24.55775234	59	20	12	16	13	5	3	1	2	4	5	1	5	1	1	7	6	2	1	7	1	7	3	2	1	4	3	2	3	3	3	5	4	2	4	5	3	5	5	6	5	5	4	5
202	2	2	19	0.05	19.10009183	52	10	11	12	10	3	6	3	4	2	4	2	4	2	2	5	4	6	4	6	4	5	4	5	4	4	4	6	4	4	3	3	1	3	2	3	3	4	4	3	3	3	2	3
203	2	2	26	0.04	19.22337562	50	14	9	10	9	5	7	4	5	3	7	3	7	3	1	4	3	5	2	6	1	5	4	3	4	6	5	4	4	4	3	5	5	6	6	7	6	6	5	5	5	6	7	7
204	2	2	20	0.05	18.359375	49	11	7	12	8	3	6	1	3	2	6	2	5	3	4	2	1	4	2	3	2	3	5	5	4	1	4	2	4	2	5	5	4	4	6	5	4	4	4	4	4	4	5	5
205	2	1	22	0.05	23.29122996	58	23	9	21	16	6	3	1	4	2	4	2	4	1	2	4	1	5	2	5	2	5	3	2	4	3	4	2	5	2	5	4	2	4	3	5	4	5	5	4	5	5	4	4
206	2	1	20	0.05	23.37472608	53	15	16	20	18	6	6	1	6	2	5	2	6	2	1	5	1	6	1	6	1	5	5	5	4	5	3	5	3	4	5	5	6	6	4	5	6	6	5	5	5	7	3	4
207	2	2	18	0.06	23.19109462	48	11	16	13	22	3	5	1	5	1	5	2	6	1	2	7	2	7	3	7	1	7	6	6	6	4	6	3	6	3	3	6	3	5	2	5	2	5	4	6	4	6	5	6
208	2	1	18	0.06	24.38237298	44	10	10	18	20	3	4	2	4	3	4	3	5	3	1	3	1	3	1	3	1	4	2	2	4	2	3	2	3	2	4	5	4	5	7	7	5	6	6	6	6	6	7	7
209	2	2	18	0.06	24.31412397	55	33	9	15	27	9	7	2	6	2	6	2	6	2	1	6	1	5	2	6	2	6	5	3	5	2	7	3	4	3	4	6	5	6	6	7	5	6	4	5	4	5	5	5
210	2	2	19	0.05	23.32341806	57	12	11	8	15	3	6	3	7	2	5	1	5	1	1	4	1	1	1	3	1	3	5	2	5	2	6	5	6	6	5	6	5	6	6	6	4	6	6	6	6	6	6	6
213	2	2	19	0.05	21.97133586	53	21	6	16	23	9	3	2	4	2	2	3	5	3	2	4	3	6	3	3	3	5	7	6	6	6	6	5	6	4	5	5	5	6	4	6	5	5	7	7	5	7	4	5
214	2	2	19	0.05	23.30668005	44	14	9	14	10	9	6	1	6	1	2	1	3	2	1	7	1	7	3	6	2	4	6	6	7	6	7	6	6	6	3	5	5	6	5	6	3	2	3	3	4	2	4	5
217	2	2	19	0.05	23.72528616	47	30	9	14	15	8	4	1	2	1	1	1	1	1	3	6	5	6	5	6	5	7	3	5	6	4	6	4	3	5	4	4	5	3	3	2	2	1	3	2	2	3	2	2
218	2	2	19	0.05	21.63331531	54	19	9	14	15	7	6	1	3	1	5	1	6	1	2	6	2	5	4	5	1	5	3	4	6	1	6	2	3	1	3	5	3	5	1	5	3	6	4	5	3	5	4	5
219	2	2	35	0.03	18.44254582	60	24	9	8	12	5	1	1	1	1	2	1	6	1	3	7	5	7	2	6	2	6	6	4	3	1	4	1	6	3	5	5	6	6	5	6	6	7	2	5	3	3	5	3
221	2	2	18	0.06	20.76124567	55	16	10	12	13	6	4	1	4	1	5	1	5	1	1	7	1	5	1	5	1	4	1	1	1	1	1	1	1	1	4	5	4	4	4	4	4	4	4	4	4	4	4	4
222	2	2	18	0.06	17.85651763	42	23	11	9	19	9	4	1	6	1	6	1	7	1	1	6	1	6	1	6	1	6	3	1	5	1	7	1	7	1	6	7	7	7	7	7	7	7	4	6	6	7	5	7
223	2	2	18	0.06	23.87543253	56	19	9	16	15	9	1	1	1	1	2	1	2	1	6	7	4	7	6	7	7	7	5	4	4	2	3	1	1	4	3	4	5	5	6	6	2	5	5	5	5	4	7	7
224	2	1	18	0.06	23.59665007	60	11	14	17	12	3	1	1	1	1	2	1	2	1	1	4	1	3	1	3	1	2	3	1	3	1	3	2	3	1	3	3	2	3	3	4	3	4	6	6	6	6	6	6
225	2	2	26	0.04	22.2136785	52	21	9	11	21	6	5	2	7	1	5	1	6	2	2	2	1	6	2	6	2	6	7	4	3	3	6	3	4	3	4	4	4	4	4	3	3	3	5	5	4	4	4	4
227	2	2	28	0.04	23.45679012	51	28	7	17	29	9	6	1	6	1	7	1	7	1	1	4	1	2	1	7	1	7	7	7	7	7	7	6	7	7	2	3	3	5	4	3	1	5	5	5	3	4	4	3
229	2	2	21	0.05	19.84126984	48	24	16	15	18	9	5	3	2	1	4	1	2	1	2	6	5	6	4	7	5	6	2	2	2	3	2	2	3	2	4	4	4	4	4	4	4	4	4	4	5	5	4	4
230	2	2	18	0.06	21.30394858	49	12	11	14	13	6	6	1	7	1	7	1	7	1	1	6	1	6	1	6	1	6	4	1	6	2	6	1	5	2	3	5	3	5	3	5	3	5	4	5	4	5	3	5
231	2	2	18	0.06	18.87066338	49	10	5	14	11	6	5	1	5	1	4	1	6	1	2	6	1	6	3	6	1	5	4	2	4	2	5	2	5	2	2	4	3	5	4	5	3	5	4	5	4	5	5	5
232	2	2	19	0.05	23.73866213	48	18	5	18	14	3	4	2	3	1	4	1	4	2	2	5	2	5	3	4	2	4	3	3	3	3	5	2	2	1	5	4	4	3	4	3	6	4	6	6	5	5	6	5
233	2	2	20	0.05	18.28677973	56	28	10	13	14	4	5	1	4	1	5	1	5	1	1	7	3	7	4	7	3	7	6	2	6	3	7	3	3	4	3	5	2	5	2	6	2	5	4	6	4	5	4	6
234	2	2	18	0.06	20.42941836	57	23	12	13	17	8	6	1	3	1	3	1	5	2	1	6	3	7	6	4	2	6	5	1	7	2	3	2	4	3	4	5	4	4	3	5	3	5	4	6	5	7	4	5
235	2	2	19	0.05	18.49112426	42	16	14	9	11	3	4	1	1	1	1	1	1	1	1	7	4	7	5	7	5	7	6	6	5	3	5	4	5	6	1	4	1	3	3	4	4	5	6	6	6	7	6	7
236	2	2	18	0.06	16.52892562	39	10	18	7	8	3	2	1	1	1	2	1	1	1	3	6	6	7	5	6	6	7	2	1	3	2	1	1	2	1	2	2	5	3	1	3	4	4	6	6	4	4	6	6
237	2	2	18	0.06	19.43618172	56	21	13	7	28	3	5	2	6	2	6	2	6	2	3	5	2	5	1	6	1	6	3	3	5	2	6	2	5	3	4	4	4	3	4	4	3	4	4	4	5	5	5	5
238	2	2	24	0.04	20.2020202	57	20	6	19	21	12	5	1	5	1	3	1	4	1	3	7	3	7	4	7	4	7	6	4	5	4	3	4	5	5	3	3	3	3	3	3	3	2	5	5	5	4	4	3
239	2	2	19	0.05	18.36547291	38	15	9	14	10	5	7	2	7	1	7	1	7	1	1	6	1	7	1	7	1	7	4	5	3	4	4	5	5	3	3	6	3	5	2	6	3	5	5	5	6	5	4	5
240	2	2	28	0.04	22.86236854	40	14	3	14	17	8	7	1	6	1	6	1	7	1	1	6	2	7	2	7	1	7	4	2	2	1	1	2	2	1	2	4	3	5	2	4	3	5	4	5	5	5	5	5
241	2	1	19	0.05	19.81767737	39	19	11	10	13	7	7	2	5	2	7	1	7	1	1	6	2	6	1	5	1	7	7	2	7	5	7	5	7	1	3	5	5	2	7	4	3	6	4	6	4	6	4	5
243	2	2	18	0.06	21.8299522	55	20	7	15	14	7	6	1	7	1	5	1	6	1	1	6	1	7	1	7	1	7	6	3	5	4	5	3	5	3	4	6	5	6	3	6	4	6	5	6	5	6	5	6
244	2	2	18	0.06	18.49112426	55	25	11	11	10	3	6	2	6	2	6	1	6	1	1	6	1	6	1	7	1	6	6	4	3	4	3	4	5	3	2	5	2	4	2	5	2	5	3	4	3	4	5	5
245	2	2	19	0.05	20.44913742	44	14	15	14	9	4	5	1	7	2	5	1	5	2	1	7	1	6	2	7	3	5	6	5	6	7	5	5	5	5	2	5	5	5	5	4	3	4	5	5	4	5	4	4
247	2	2	20	0.05	17.92821543	34	11	13	18	13	3	5	1	7	1	6	1	5	1	1	7	1	7	1	7	1	7	4	6	7	7	7	4	7	7	5	4	4	5	5	4	5	5	7	7	6	5	1	4
248	2	2	19	0.05	19.43301326	59	28	6	11	19	5	6	1	7	1	5	1	6	1	1	5	1	5	1	6	1	6	3	2	3	2	3	2	3	2	3	5	3	6	3	5	4	5	5	5	4	5	5	5
249	2	2	18	0.06	22.03172568	60	17	14	17	12	6	6	1	7	1	5	1	6	1	2	7	1	7	1	7	1	7	5	2	5	3	7	3	7	1	4	6	5	6	4	6	7	7	5	6	6	6	5	5
251	2	2	18	0.06	21.67125803	58	29	7	10	16	7	6	1	7	1	2	1	6	2	1	7	1	7	1	6	1	7	6	2	3	1	5	2	5	3	2	6	3	6	3	6	3	5	3	6	4	6	4	5
252	2	2	18	0.06	20.95717116	46	13	9	7	10	3	5	4	6	5	7	6	7	5	1	4	1	3	1	3	1	3	4	5	3	6	6	6	5	5	2	5	2	5	2	4	2	4	4	5	4	5	3	4
253	2	2	18	0.06	20.41522491	52	24	9	12	24	8	4	1	6	2	3	1	6	2	1	4	1	3	1	4	1	4	3	5	3	2	4	2	6	3	2	4	2	5	2	4	4	4	4	4	3	4	5	5
254	2	2	18	0.06	16.26297578	50	15	9	8	10	3	4	1	6	1	5	1	4	1	1	7	1	7	2	6	2	6	3	1	5	1	6	1	5	1	4	6	5	6	5	6	3	5	4	7	3	5	4	6
255	2	2	33	0.03	19.57168128	58	14	7	13	14	4	6	2	4	1	4	1	7	1	3	6	3	7	2	7	1	7	2	1	2	3	5	3	4	2	3	5	5	6	4	6	4	5	4	6	4	6	5	6
256	2	1	18	0.06	16.27884707	60	26	5	10	23	8	7	3	7	3	5	5	6	5	2	4	1	4	2	3	1	3	3	3	3	3	6	3	4	3	6	6	5	6	4	5	5	6	2	5	4	6	3	4
258	2	2	18	0.06	22	60	17	8	14	15	4	5	1	5	1	5	1	5	1	1	7	1	7	1	7	1	7	5	4	4	3	4	2	5	2	3	5	2	4	2	4	2	4	4	5	4	5	3	5
259	2	1	25	0.04	21.2244898	59	23	11	12	20	9	6	2	4	2	5	2	4	2	2	5	3	6	3	6	4	5	6	3	4	5	3	5	2	3	3	6	5	4	5	4	4	4	2	6	2	5	4	5
260	2	2	18	0.06	20.57613169	55	30	11	16	18	9	5	1	4	2	4	3	6	2	3	6	3	5	3	6	2	7	6	4	3	6	6	4	5	2	5	5	3	4	4	5	3	6	6	6	5	5	6	6
262	2	2	18	0.06	19.72318339	58	12	7	16	15	7	6	2	6	1	6	1	6	2	1	6	1	6	1	6	1	5	5	5	7	3	7	5	7	5	4	7	4	6	3	6	4	6	5	7	5	6	4	5
263	2	2	18	0.06	16.52892562	51	16	10	9	11	4	5	1	6	1	7	1	7	2	1	5	2	7	1	7	1	6	3	5	6	4	5	5	6	6	5	4	7	3	7	4	7	4	4	6	5	6	6	6
264	2	2	24	0.04	21.484375	49	15	8	13	11	6	4	2	5	2	6	3	7	1	3	3	3	5	2	5	1	7	5	4	6	3	6	4	4	3	4	3	5	4	5	4	3	5	4	4	4	4	4	4
[truncated: 188 more columns]
